# Supplementary material for: Ustiloxins and Ustilaginoidins in the Sclerotia Generated from Rice False Smut Balls and Their Contents
Source: Toxins (Basel). 2026 Jun 11;18(6):264. doi: 10.3390/toxins18060264 (PMC13307881; doi:10.3390/toxins18060264)
Supplement: Supplementary file 1 [file toxins-18-00264-s001.zip]

Archive with 1 entries (1 files):
- toxins-4195884-supplementary.pdf
